# Supplementary material for: From Polymorphisms to Phenotypes: SMAD3 rs17293632 and LTBP3 rs11545200 in Pediatric Inflammatory Bowel Disease
Source: Genes (Basel). 2025 Dec 16;16(12):1511. doi: 10.3390/genes16121511 (PMC12732488; doi:10.3390/genes16121511)
Supplement: Supplementary file 1 [file genes-16-01511-s001.zip]

Archive with 1 entries (1 files):
- genes-3948415-Table S1.xlsx
