# Supplementary material for: From Polymorphisms to Phenotypes: SMAD3 rs17293632 and LTBP3 rs11545200 in Pediatric Inflammatory Bowel Disease
Source: Genes (Basel). 2025 Dec 16;16(12):1511. doi: 10.3390/genes16121511 (PMC12732488; doi:10.3390/genes16121511)
Supplement: Supplementary file 1 [file genes-16-01511-s001.zip › genes-3948415-Table S1.xlsx]

## Sheet: Total_LTBP3_rs11545200
Comparison of characteristics of patients with inflammatory bowel disease depending on LTBP3 rs11545200 genotype - Kruskal-Wallis test
	MajHo			He			MinHo
	Median	Q1	Q3	Median	Q1	Q3	Median	Q1	Q3	p	Post-hoc tests	p	Post-hoc tests	p
Age at diagnosis [years]	12.46	9.56	14.66	10.82	7.77	14.04	3.49	2.99	8.1	0.0266	MinHO vs MajHO
Age at inclusion [years]	15.14	13.01	16.9	15.66	13.16	17.15	12.24	6.44	17.06	0.7405
Duration of the disease [years]	2.15	0.58	4.02	2.91	1.58	5.44	4.64	2.36	10.06	0.0759
CRP at diagnosis [mg/L]	6.84	1.18	23.6	9.79	1.55	22.55	0.97	0.32	46.17	0.6149
CRP at worst flare [mg/L]	6.51	1.8	28.48	9.79	0.6	27	1.7	0.47	46.87	0.687
Albumin at diagnosis [g/dL]	4	3.7	4.39	3.86	3.55	4.26	3.3	2.77	3.87	0.1388
Albumin at worst flare [g/dL]	4	3.59	4.37	4.05	3.9	4.3	3.05	2.72	3.67	0.08
Mass Z-score at diagnosis	-0.68	-1.28	0.14	-0.54	-1.1	1.3	-0.7	-1.13	-0.19	0.4341
Height Z-score at diagnosis	-0.15	-1.09	0.56	-0.21	-0.85	0.4	0.47	-0.26	0.71	0.6698
BMI Z-score at diagnosis	-0.62	-1.22	0.02	-0.62	-1.08	1.54	-0.92	-1.81	-0.24	0.2533
Mass Z-score at worst flare	-0.73	-1.32	0.11	0.08	-0.58	1.46	-1.13	-2.2	-0.81	0.0045	MajHO vs He	0.0123831	He vs MinHO	0.0328073
Height Z-score at worst flare	-0.27	-1.1	0.47	-0.21	-0.91	0.53	0.25	-0.67	0.47	0.5601
BMI Z-score at worst flare	-0.71	-1.31	0.08	0.52	-0.7	1.54	-1.81	-2.54	-1.2	0.0008	MajHO vs He	0.0112717	He vs MinHO	0.00273789	interpretation needs to be careful du to low frequency of MinHo
PCDAI at diagnosis	30	22.5	45	31.25	20	50	50	47.5	52.5	0.2677
PUCAI at diagnosis	45	30	60	45	35	60	55	50	60	0.6492
PCDAI at worst flare	37.5	30	52.5	43.75	35	51	52.5	52.5	52.5	0.4172
PUCAI at worst flare	55	35	65	55	41.25	72.5	57.5	50	65	0.7263
Months from diagnosis to biological therapy	12.99	6.05	25.89	25.03	11.71	29.47	18.26	4.79	79.56	0.4288
Age at first biological therapy	13.29	10.82	15.23	13.53	10.37	15.59	8.43	4.51	13.31	0.2771
Times hospitalized for IBD flare	1	1	3	2	2	3	3.5	1.5	10.5	0.0566
Hospitalizations for IBD flare per year	0.53	0.2	0.99	0.7	0.3	1.2	0.99	0.58	1.41	0.2673
Days hospitalized for IBD flare per year	4.38	1.17	8.41	4.88	1.63	7.5	7.59	4.22	19.36	0.4429
Comparison of characteristics of patients with inflammatory bowel disease depending on LTBP3 rs11545200 genotype
	%	MajHo	He	MinHo	p
Diagnosis	UC	47.2868	61.5385	50	0.68418
	CD	52.7132	38.4615	50
SMAD3 rs17293632	He	34.749	26.9231	75	0.40469
	MajHo	59.0734	69.2308	25
	MinHo	6.17761	3.84615	0
Female	0	53.4884	61.5385	75	0.52105
	1	46.5116	38.4615	25
Systemic steroids	0	40.3101	23.0769	0	0.06463
	1	59.6899	76.9231	100
Azathioprine	0	32.6848	23.0769	0	0.23861
	1	67.3152	76.9231	100
Methotrexate	0	94.5525	92.3077	100	0.79234
	1	5.44747	7.69231	0
Ciclosporin	0	94.9416	88.4615	75	0.10924
	1	5.05837	11.5385	25
Biologics	0	63.1783	57.6923	0	0.03231
	1	36.8217	42.3077	100
Infliximab	0	64.9606	61.5385	0	0.02666
	1	35.0394	38.4615	100
Adalimumab	0	92.126	96.1538	75	0.32866
	1	7.87402	3.84615	25
IBD-related surgery	0	90.6977	100	100	0.21823
	1	9.30233	0	0
* interpretation needs to take into consideration low couts of MinHo for LTBP3

## Sheet: UC_LTBP3_rs11545200
Comparison of characteristics of patients with ulcerative colitis depending on LTBP3 rs11545200 genotype - Kruskal-Wallis test
	MajHo			He			MinHo
	Median	Q1	Q3	Median	Q1	Q3	Median	Q1	Q3	p
Age at diagnosis [years]	11.9863	7.85489	14.6475	11.9548	7.91786	15.2663	2.99384	2.52977	3.45791	0.0831
Age at inclusion [years]	14.883	11.7344	16.794	15.5441	11.1759	17.5441	6.4449	4.62423	8.26557	0.0829
Duration of the disease [years]	2.02601	0.492813	3.83847	2.1191	0.224504	2.9514	3.45106	1.16632	5.7358	0.8247
CRP at diagnosis [mg/L]	2.475	0.65	11.53	4.05	0.815	14.935	0.32	0.2	0.44	0.2112
CRP at worst flare [mg/L]	2.5	1	11.53	13.67	0.53	20.1	0.47	0.44	0.5	0.1762
Albumin at diagnosis [g/dL]	4.1	3.7	4.4	4.259	3.6	4.4	3.865	3.6	4.13	0.7568
Albumin at worst flare [g/dL]	4.185	3.8	4.41	4.2295	4.09	4.416	3.515	2.9	4.13	0.4268
Mass Z-score at diagnosis	-0.487611	-1.05656	0.343925	-0.721533	-1.36504	-0.536417	-0.627199	-1.42282	0.168421	0.6907
Height Z-score at diagnosis	0.0279129	-0.737255	0.793262	-0.211624	-1.28571	0.401786	0.694554	0.452769	0.93634	0.4072
BMI Z-score at diagnosis	-0.418924	-0.911708	0.238345	-0.79509	-1.05694	-0.61554	-1.41725	-2.3058	-0.528706	0.3825
Mass Z-score at worst flare	-0.517466	-0.987879	0.40099	-0.226907	-0.63349	0.902375	-1.09513	-1.42282	-0.767442	0.2485
Height Z-score at worst flare	-0.0279449	-0.77058	0.713373	0.26138	-0.457014	1.50776	0.249331	0.0458937	0.452769	0.5987
BMI Z-score at worst flare	-0.556577	-0.945778	0.212306	-0.61554	-0.782848	1.69599	-1.69743	-2.3058	-1.08905	0.1062
PUCAI at diagnosis	45	30	60	47.5	35	60	55	50	60	0.5688
PUCAI at worst flare	55	35	65	60	45	80	57.5	50	65	0.5213
Months from diagnosis to biological therapy	14.0461	9.07895	26.9737	25.0329	3.91447	29.4737	18.2566	9.57237	26.9408	0.9775
Age at first biological therapy	11.6482	6.61465	15.2854	10.371	5.52225	15.5921	4.51335	4.25462	4.77207	0.1554
Times hospitalized for IBD flare	2	1	4	2	0	3	3.5	2	5	0.5431
Hospitalizations for IBD flare per year	0.64888	0.255743	1.3966	1.05716	0.695714	1.27859	1.29325	0.871718	1.71479	0.5681
Days hospitalized for IBD flare per year	4.64052	1.37231	9.51371	6.26143	1.69411	7.67153	19.363	8.71718	30.0088	0.2253
Comparison of characteristics of patients with ulcerative colitis depending on LTBP3 rs11545200 genotype
	%	MajHo	He	MinHo	p
SMAD3 rs17293632	He	40.9836	20	50	0.7466
	MajHo	50.8197	70	50
	MinHo	8.19672	10	0
Female	0	50	60	50	0.83101
	1	50	40	50
Systemic steroids	0	29.5082	31.25	0	0.28164
	1	70.4918	68.75	100
Azathioprine	0	43.8017	12.5	0	0.45443
	1	56.1983	87.5	100
Methotrexate	0	95.8678	100	100	0.77289
	1	4.13223	0	0
Ciclosporin	0	93.3884	70	50	0.00577
	1	6.61157	30	50
Biologics	0	74.5902	70	0	0.06002
	1	25.4098	30	100
Infliximab	0	77.3109	70	0	0.03781
	1	22.6891	30	100
Adalimumab	0	93.2773	100	50	0.0377
	1	6.72269	0	50
IBD-related surgery	0	96.7213	100	100	0.81646
	1	3.27869	0	0

## Sheet: CD_LTBP3_rs11545200
Comparison of characteristics of patients with Crohn's disease depending on LTBP3 rs11545200 genotype - Kruskal-Wallis test
	MajHo			He			MinHo
	Median	Q1	Q3	Median	Q1	Q3	Median	Q1	Q3	p	Post-hoc tests	p	Post-hoc tests	p
Age at diagnosis [years]	12.7858	10.8775	14.6804	10.4408	7.40999	13.0869	8.09582	3.52635	12.6653	0.0546
Age at inclusion [years]	15.1841	13.4127	17.0568	15.6632	13.7769	16.809	17.0609	16.2108	17.911	0.363
Duration of the disease [years]	2.14648	0.731006	4.03559	3.52498	2.08624	7.05818	8.96509	3.54552	14.3847	0.0155	MajHO vs He	0.0469926
CRP at diagnosis [mg/L]	15	2.7	31.2	17.1	2.15	37.51	46.17	1.5	90.84	0.9231
CRP at worst flare [mg/L]	17.2	4.2	37.5	4.8	0.6	28.3	46.87	2.9	90.84	0.4243
Albumin at diagnosis [g/dL]	3.87	3.6	4.25	3.82	3.5	4.09	2.767	2.534	3	0.0842
Albumin at worst flare [g/dL]	3.9	3.445	4.201	4	3.83	4.3	2.867	2.534	3.2	0.0647
Mass Z-score at diagnosis	-0.868687	-1.41227	-0.091042	0.206068	-0.847309	1.30469	-0.697784	-0.844844	-0.550725	0.0769
Height Z-score at diagnosis	-0.400222	-1.43603	0.501407	-0.245383	-0.790769	0.348974	-0.244203	-0.968254	0.479849	0.6525
BMI Z-score at diagnosis	-0.812068	-1.42263	-0.202219	0.710851	-1.54077	1.54156	-0.624553	-1.30688	0.0577716	0.1775
Mass Z-score at worst flare	-1.02594	-1.46738	-0.283449	0.107807	-0.516093	1.53086	-1.90773	-2.97062	-0.844844	0.0075	MajHO vs He	0.0107575
Height Z-score at worst flare	-0.452077	-1.35427	0.296412	-0.232358	-0.99061	0.290503	-0.453346	-1.38654	0.479849	0.6212
BMI Z-score at worst flare	-0.938506	-1.45853	-0.163052	0.776404	-0.68472	1.52771	-2.04307	-2.77926	-1.30688	0.005	MajHO vs He	0.0147143	MnHO vs HE	0.0427807	interpretation needs to be careful due to low count of MinHo
PCDAI at diagnosis	30	22.5	45	31.25	20	50	50	47.5	52.5	0.2743
PCDAI at worst flare	37.5	30	52.5	43.75	35	51	52.5	52.5	52.5	0.4252
Months from diagnosis to biological therapy	12.0395	5.16447	25.5921	19.2105	11.9243	30.5921	66.0855	0	132.171	0.3566
Age at first biological therapy	13.6331	12.3491	15.1403	13.7481	12.7447	15.6865	13.3101	12.0931	14.527	0.9167
Times hospitalized for IBD flare	1	1	2	2	2	4	8.5	1	16	0.0059	MajHO vs He	0.00981854
Hospitalizations for IBD flare per year	0.435599	0.162622	0.826357	0.61386	0.297072	1.19754	0.697171	0.282046	1.1123	0.2953
Days hospitalized for IBD flare per year	3.82175	0.985165	8.33904	4.66955	1.62514	7.26579	4.21977	1.97432	6.46522	0.9437
Comparison of characteristics of patients with Crohn's disease depending on LTBP3 rs11545200 genotype
	%	MajHo	He	MinHo	p
SMAD3 rs17293632	He	29.4118	31.25	100	0.25244
	MajHo	66.1765	68.75	0
	MinHo	4.41176	0	0
Female	0	56.6176	62.5	100	0.43107
	1	43.3824	37.5	0
Systemic steroids	0	50	31.25	0	0.14626
	1	50	68.75	100
Azathioprine	0	22.7941	12.5	100	0.48344
	1	77.2059	87.5	0
Methotrexate	0	93.3824	87.5	100	0.63676
	1	6.61765	12.5	0
Ciclosporin	0	96.3235	100	100	0.71036
	1	3.67647	0	0
Biologics	0	52.9412	50	0	0.32624
	1	47.0588	50	100
Infliximab	0	54.0741	56.25	100	0.3061
	1	45.9259	43.75	0
Adalimumab	0	91.1111	93.75	100	0.85372
	1	8.88889	6.25	0
IBD-related surgery	0	85.2941	100	100	0.21848
	1	14.7059	0	0

## Sheet: Total_SMAD3_rs17293632
Comparison of characteristics of patients with inflammatory bowel disease depending on SMAD3 rs17293632 genotype - Kruskal-Wallis test
	MajHo			He			MinHo
	Median	Q1	Q3	Median	Q1	Q3	Median	Q1	Q3	p
Age at diagnosis [years]	12.7858	9.013	14.5161	11.9589	9.32512	14.5626	11.5702	8.7091	15.0418	0.8399
Age at inclusion [years]	14.9569	13.0075	16.8953	15.3073	13.1937	17.0431	14.9788	11.5921	17.1444	0.6368
Duration of the disease [years]	2.2642	0.531143	3.9781	2.02053	0.791239	4.85695	1.70021	0.610541	2.93224	0.4601
CRP at diagnosis [mg/L]	6	1	19.8	6.31	1.3	29.4	11.9	1.2	31.2	0.5376
CRP at worst flare [mg/L]	6.505	1.75	23.2	6.31	1.3	30	18.3	2.7	31.2	0.5842
Albumin at diagnosis [g/dL]	4	3.7	4.3	4	3.4	4.4	3.98	3.43	4.3	0.7769
Albumin at worst flare [g/dL]	4	3.7	4.345	3.946	3.4	4.3	4.185	3.43	4.416	0.2766
Mass Z-score at diagnosis	-0.658566	-1.36801	0.251181	-0.570571	-1.1014	0.0641774	-0.947514	-1.40935	0.0756387	0.6711
Height Z-score at diagnosis	-0.207164	-1.12751	0.516212	-0.0673981	-0.930921	0.546485	-0.343782	-1.33584	0.922332	0.8414
BMI Z-score at diagnosis	-0.571526	-1.24497	0.126988	-0.626584	-1.13081	0.0370756	-0.862765	-1.55988	-0.131512	0.7057
Mass Z-score at worst flare	-0.583703	-1.30476	0.600145	-0.744117	-1.20049	-0.0860165	-1.13136	-1.64937	-0.554335	0.2398
Height Z-score at worst flare	-0.232358	-1.12639	0.552273	-0.243182	-0.924925	0.417683	-0.372781	-1.51095	0.530421	0.8597
BMI Z-score at worst flare	-0.579273	-1.30829	0.475282	-0.746116	-1.19868	0.0762263	-1.04262	-1.51211	-0.137327	0.2478
PCDAI at diagnosis	32.5	25	50	26.25	20	45.25	30	25	40	0.3777
PUCAI at diagnosis	40	30	50	52.5	30	65	45	20	55	0.1932
PCDAI at worst flare	40	30	50.5	46.5	27.5	55	30	30	37.5	0.3374
PUCAI at worst flare	50	35	62.5	60	37.5	65	57.5	47.5	65	0.3239
Months from diagnosis to biological therapy	12.5658	7.03947	26.9079	12.3191	4.93421	25.4605	27.6809	18.2072	39.0296	0.2164
Age at first biological therapy	13.0979	10.1999	15.3361	13.3032	11.1266	15.1704	13.0034	8.21218	13.9343	0.7721
Times hospitalized for IBD flare	1	1	3	2	1	3	2	1	3	0.1031
Hospitalizations for IBD flare per year	0.476765	0.151556	0.887606	0.590681	0.257135	1.09619	1.3143	0.569254	1.98107	0.0514
Days hospitalized for IBD flare per year	3.69724	0.985165	7.5	5.31394	1.25697	10.0489	6.27523	4.25819	9.71373	0.1647
Comparison of characteristics of patients with inflammatory bowel disease depending on SMAD3 rs17293632 genotype
	%	MajHo	He	MinHo	p
Diagnosis	UC	40.9357	53	64.7059	0.04757
	CD	59.0643	47	35.2941
LTBP3 rs11545200	MajHo	88.9535	90	94.1176	0.40469
	He	10.4651	7	5.88235
	MinHo	0.581395	3	0
Female	0	57	57	58.8235	0.7331
	1	43	43	41.1765
Systemic steroids	0	42.1053	28	58.8235	0.01374
	1	57.8947	72	41.1765
Azathioprine	0	30.5882	29	52.9412	0.13641
	1	69.4118	71	47.0588
Methotrexate	0	94.1176	96	88.2353	0.41916
	1	5.88235	4	11.7647
Ciclosporin	0	95.2941	92	94.1176	0.54169
	1	4.70588	8	5.88235
Biologics	0	65.4971	54	70.5882	0.12723
	1	34.5029	46	29.4118
Infliximab	0	66.8639	57.1429	70.5882	0.23414
	1	33.1361	42.8571	29.4118
Adalimumab	0	94.0828	88.7755	94.1176	0.28184
	1	5.91716	11.2245	5.88235
IBD-related surgery	0	91.8129	90	100	0.38407
	1	8.18713	10	0

## Sheet: UC_SMAD3_rs17293632
Comparison of characteristics of patients with ulcerative colitis depending on SMAD3 rs17293632 genotype - Kruskal-Wallis test
	MajHo			He			MinHo
	Median	Q1	Q3	Median	Q1	Q3	Median	Q1	Q3	p
Age at diagnosis [years]	12.4983	7.49076	14.5161	11.3265	7.60575	14.5886	14.5079	8.65982	16.1999	0.5152
Age at inclusion [years]	14.0493	11.833	16.4654	14.8227	10.7625	17.0513	15.885	11.5921	17.2813	0.6016
Duration of the disease [years]	2.21492	0.169747	3.54004	1.80014	0.791239	4.85695	2.27515	0.610541	2.93224	0.7027
CRP at diagnosis [mg/L]	2.24	0.5	6.84	3.89	0.75	18.2	15.3	1.2	27.75	0.1368
CRP at worst flare [mg/L]	2.3	0.53	11.53	2.5	0.815	11.95	6.55	2.7	27.75	0.1594
Albumin at diagnosis [g/dL]	4.1	3.7	4.35	4.17	3.7	4.42	4.185	3.98	4.416	0.8399
Albumin at worst flare [g/dL]	4.204	3.89	4.5	4.1	3.4	4.4	4.21	3.789	4.416	0.3355
Mass Z-score at diagnosis	-0.372382	-1.2634	0.350617	-0.530086	-1.04192	0.20776	-0.779018	-1.23551	0.638889	0.86
Height Z-score at diagnosis	-0.0847751	-0.737255	0.674336	0.0781994	-0.676056	0.546485	0.15364	-0.954268	1.0514	0.9188
BMI Z-score at diagnosis	-0.417103	-0.845915	0.306518	-0.534419	-0.91733	0.150908	-0.672821	-1.22172	-0.0332392	0.5691
Mass Z-score at worst flare	-0.358314	-0.89192	0.600145	-0.628131	-1.02219	0.233129	-0.682074	-1.64937	0.638889	0.3136
Height Z-score at worst flare	-0.0279449	-0.659851	0.882736	0.064765	-0.682316	0.424588	-0.22314	-0.950368	0.530421	0.7403
BMI Z-score at worst flare	-0.485171	-0.828388	0.475282	-0.731278	-0.973256	0.162384	-0.680592	-1.41033	-0.0332392	0.4895
PUCAI at diagnosis	40	30	50	55	30	65	45	20	55	0.147
PUCAI at worst flare	50	35	60	60	37.5	65	57.5	47.5	65	0.2128
Months from diagnosis to biological therapy	14.0461	5.19737	26.9408	15.8224	9.57237	28.4211	29.5559	13.0592	46.0526	0.4948
Age at first biological therapy	10.371	6.31622	15.4935	11.2841	6.48597	15.1704	8.21218	3.93155	12.4928	0.7367
Times hospitalized for IBD flare	1	1	3	2	1	4	2.5	2	5	0.2788
Hospitalizations for IBD flare per year	0.568925	0.193407	1.27859	0.723267	0.2608	1.35278	1.60549	1.02311	2.19765	0.1504
Days hospitalized for IBD flare per year	3.76546	1.74504	7.99818	5.33441	1.1736	12.0459	7.38625	5.49248	12.0412	0.3337
Comparison of characteristics of patients with ulcerative colitis depending on SMAD3 rs17293632 genotype
	%	MajHo	He	MinHo	p
LTBP3 rs11545200	MajHo	88.5714	94.3396	90.9091	0.7466
	He	10	3.77358	9.09091
	MinHo	1.42857	1.88679	0
Female	0	48.5714	52.8302	54.5455	0.86585
	1	51.4286	47.1698	45.4545
Systemic steroids	0	24.2857	26.4151	54.5455	0.10983
	1	75.7143	73.5849	45.4545
Azathioprine	0	43.4783	39.6226	54.5455	0.65347
	1	56.5217	60.3774	45.4545
Methotrexate	0	95.6522	96.2264	100	0.78046
	1	4.34783	3.77358	0
Ciclosporin	0	92.7536	88.6792	90.9091	0.7385
	1	7.24638	11.3208	9.09091
Biologics	0	78.5714	66.0377	72.7273	0.2993
	1	21.4286	33.9623	27.2727
Infliximab	0	79.7101	70.5882	72.7273	0.50297
	1	20.2899	29.4118	27.2727
Adalimumab	0	95.6522	90.1961	90.9091	0.48264
	1	4.34783	9.80392	9.09091
IBD-related surgery	0	97.1429	96.2264	100	0.79604
	1	2.85714	3.77358	0

## Sheet: CD_SMAD3_rs17293632
Comparison of characteristics of patients with Crohn's disease depending on SMAD3 rs17293632 genotype - Kruskal-Wallis test
	MajHo			He			MinHo
	Median	Q1	Q3	Median	Q1	Q3	Median	Q1	Q3	p	Post-hoc tests	p	Post-hoc tests	p
Age at diagnosis [years]	12.8131	10.4175	14.5941	12.6434	11.0253	14.5626	11.5661	8.7091	11.6906	0.3116
Age at inclusion [years]	15.2307	13.3881	17.2977	15.6797	14.9405	16.7885	12.5216	10.4093	14.6283	0.0242	MinHO vs He	0.0195288	MajHO vs MinHO	0.0485133
Duration of the disease [years]	2.29706	0.960986	4.06023	2.25325	0.722793	4.91444	1.26626	0.271047	2.93771	0.4285
CRP at diagnosis [mg/L]	15	2.9	29.2	17	2.065	35.75	11.7	7.8	31.2	0.9638
CRP at worst flare [mg/L]	16.1	3.2	36	17.2	2.9	42.2	24.75	9.4	42.15	0.9389
Albumin at diagnosis [g/dL]	3.885	3.7	4.3	3.735	3.11	4.2	3.7	3.4	3.9	0.0859
Albumin at worst flare [g/dL]	3.9	3.6	4.202	3.8	3.344	4.15	3.7	3.3745	4.4	0.5947
Mass Z-score at diagnosis	-0.847309	-1.38135	0.247874	-0.712395	-1.38797	-0.0408401	-1.38105	-1.48154	-0.839813	0.6353
Height Z-score at diagnosis	-0.306184	-1.36199	0.432335	-0.257329	-1.28507	0.559561	-0.953032	-1.48393	0.655474	0.9315
BMI Z-score at diagnosis	-0.788353	-1.49378	-0.00245333	-0.798967	-1.27616	-0.0335057	-1.27096	-1.69435	-0.402559	0.8043
Mass Z-score at worst flare	-0.764286	-1.44875	0.4597	-0.849949	-1.38797	-0.318828	-1.4513	-1.74302	-1.2762	0.2179
Height Z-score at worst flare	-0.398026	-1.3235	0.296412	-0.298066	-1.24819	0.290503	-1.04852	-1.86329	0.09251	0.7686
BMI Z-score at worst flare	-0.739161	-1.50553	0.434827	-0.798967	-1.27976	-0.137314	-1.61887	-1.96357	-1.16083	0.1502
PCDAI at diagnosis	32.25	25	50	26.25	20	45.25	31.25	25	40	0.3953
PCDAI at worst flare	40	30	50.5	46.5	27.5	55	33.75	25	38.75	0.4216
Months from diagnosis to biological therapy	12.1382	7.99342	26.875	11.0197	3.81579	22.6645	27.6809	23.3553	32.0066	0.2271
Age at first biological therapy	13.5277	11.3073	15.0554	14.0698	12.6434	15.2252	13.9343	13.514	14.3546	0.6774
Times hospitalized for IBD flare	1	1	2	1	1	2	1	1	2	0.4486
Hospitalizations for IBD flare per year	0.435599	0.146805	0.867577	0.469272	0.25347	0.862795	0.680801	0.293373	1.76449	0.6075
Days hospitalized for IBD flare per year	3.62902	0.545312	7.05797	5.29348	1.62954	8.41362	5.10601	1.46687	7.05797	0.3868
Comparison of characteristics of patients with Crohn's disease depending on SMAD3 rs17293632 genotype
	%	He	MajHo	MinHo	p
LTBP3 rs11545200	MajHo	85.1064	89.1089	100	0.25244
	He	10.6383	10.8911	0
	MinHo	4.25532	0	0
Female	0	61.7021	55.4455	66.6667	0.69897
	1	38.2979	44.5545	33.3333
Systemic steroids	0	29.7872	54.4554	66.6667	0.01254
	1	70.2128	45.5446	33.3333
Azathioprine	0	17.0213	21.7822	50	0.17739
	1	82.9787	78.2178	50
Methotrexate	0	95.7447	93.0693	66.6667	0.03333
	1	4.25532	6.93069	33.3333
Ciclosporin	0	95.7447	97.0297	100	0.82774
	1	4.25532	2.9703	0
Biologics	0	40.4255	56.4356	66.6667	0.14694
	1	59.5745	43.5644	33.3333
Infliximab	0	42.5532	58	66.6667	0.17408
	1	57.4468	42	33.3333
Adalimumab	0	87.234	93	0	0.37774
	1	12.766	7	100
IBD-related surgery	0	82.9787	88.1188	100	0.43134
	1	17.0213	11.8812	0
